# Supplementary material for: Modelling the co-evolution of indirect genetic effects and inherited variability
Source: Heredity (Edinb). 2018 Mar 28;121(6):631–47. doi: 10.1038/s41437-018-0068-z (PMC6221879; doi:10.1038/s41437-018-0068-z)
Supplement: Supplementary file 2 — (XLSX 29 kb) [file 41437_2018_68_MOESM2_ESM.xlsx]

## Sheet: Sheet1
Supplementary file 2 contains two small simulation examples, one with the absolute growth and other one with the relative growth. The assumed heritability in both simulations is 1.
Model with absolute growth rate												Model with relative growth rate
Input values												Input values
	Population parameters			Individual i			Individual j						Population parameters			Individual i			Individual j
	average absolute growth	0.1		AGR	0.1		AGR	0.1					average relative growth	0.1		AGR	0.1		AGR	0.1
	average b	-0.08		AD,b	0.015		AD,b	-0.02					average b	-0.08		AD,b	0.015		AD,b	-0.02
				AI,b	0.015		AI,b	-0.02								AI,b	0.015		AI,b	-0.02
Time point	Pi	Pj	Diference	Variance								Time point	Pi	Pj	Diference	Variance
1	1	1.5	0.5	0.125								1	1	1.5	0.5	0.125
2	1.1575	1.7425	0.585	0.171113								2	1.0675	1.7075	0.64	0.2048
3	1.30778	1.99223	0.68445	0.234236								3	1.13053	1.94973	0.8192	0.335544
4	1.4496	2.2504	0.800807	0.320646								4	1.18525	2.23383	1.04858	0.549756
5	1.58153	2.51847	0.936944	0.438932								5	1.2265	2.56868	1.34218	0.90072
6	1.70189	2.79811	1.09622	0.600854								6	1.24733	2.96532	1.71799	1.47574
7	1.80871	3.09129	1.28258	0.822508								7	1.23851	3.43753	2.19902	2.41785
8	1.89969	3.40031	1.50062	1.12593								8	1.18783	4.00258	2.81475	3.96141
9	1.97214	3.72786	1.75573	1.54129								9	1.07923	4.68211	3.60288	6.49037
10	2.0229	4.0771	2.0542	2.10987								10	0.891703	5.50339	4.61169	10.6338
				Model												Model
						*where µ is mean absolute growth rate												*where µ is the average relative growth (for example 10% of the body weight in the previous time point)
